# Supplementary material for: On the Photostability of Cyanuric Acid and Its Candidature as a Prebiotic Nucleobase
Source: Molecules. 2022 Feb 10;27(4):1184. doi: 10.3390/molecules27041184 (PMC8875432; doi:10.3390/molecules27041184)
Supplement: Supplementary file 1 [file molecules-27-01184-s001.zip]

Archive with 1 entries (1 files):
- molecules-1538829-supplementary.pdf
